# Supplementary material for: Polymorphism in IFNλ Can Impact the Immune/Inflammatory Response to COVID-19 Vaccination in Older CMV-Seropositive Adults
Source: Vaccines (Basel). 2025 Jul 24;13(8):785. doi: 10.3390/vaccines13080785 (PMC12390593; doi:10.3390/vaccines13080785)
Supplement: Supplementary file 1 [file vaccines-13-00785-s001.zip]

Archive with 1 entries (1 files):
- vaccines-3737336-supplementary.pdf
